# Supplementary material for: Identification of key biomarkers based on the proliferation of secondary hyperparathyroidism by bioinformatics analysis and machine learning
Source: PeerJ. 2023 Jul 10;11:e15633. doi: 10.7717/peerj.15633 (PMC10340109; doi:10.7717/peerj.15633)
Supplement: Supplemental Information 1 [file peerj-11-15633-s001.xlsx]

## Sheet: human
ACCN		ΔCt	2^(-ΔCt)	2^(-ΔΔCt)		CAPZA1		ΔCt	2^(-ΔCt)	2^(-ΔΔCt)
	Diffuse	7.62755	0.00505684	1			Diffuse	5.83992	0.0174585	1.00791
		7.51941	0.00545044	1.07784				5.85129	0.0173215	1
		7.78283	0.00454082	0.897955				6.35067	0.0122534	0.707411
		7.53243	0.00540147	1.06815				6.15483	0.0140349	0.810261
		7.44626	0.00573394	1.1339				6.03321	0.0152694	0.88153
	Nodular	9.7194	0.00118623	0.23458			Nodular	4.7596	0.0369164	2.13124
		10.5871	0.000650058	0.12855				4.86628	0.034285	1.97933
		9.64278	0.00125093	0.247375				5.66996	0.0196413	1.13393
		9.75352	0.00115851	0.229097				5.33354	0.0247995	1.43172
		10.333	0.000775284	0.153314				5.09139	0.0293319	1.69338
PCOLCE2		ΔCt	2^(-ΔCt)	2^(-ΔΔCt)		CIDEA		ΔCt	2^(-ΔCt)	2^(-ΔΔCt)
	Diffuse	11.2944	0.000398156	1			Diffuse	12.6159	0.000159312	1
		11.0638	0.000467143	1.17327				11.4971	0.000345973	2.17166
		11.6421	0.000312883	0.785831				11.4871	0.000348357	2.18663
		10.3761	0.000752448	1.88983				11.7466	0.000291011	1.82667
		11.0445	0.000473436	1.18907				12.0941	0.000228729	1.43572
	Nodular	12.7576	0.000144404	0.362683			Nodular	13.8536	6.7556e-05	0.424047
		12.2371	0.000207143	0.520257				14.3104	4.92195e-05	0.30895
		13.9528	6.30645e-05	0.158392				16.3974	1.15849e-05	0.0727185
		14.2575	5.10584e-05	0.128237				15.4963	2.16344e-05	0.135798
		13.0343	0.000119203	0.299389				16.3046	1.23543e-05	0.0775474
USP12		ΔCt	2^(-ΔCt)	2^(-ΔΔCt)
	Diffuse	8.13592	0.00355503	1
		7.79554	0.00450099	1.26609
		8.00654	0.00388859	1.09383
		8.93241	0.00204681	0.575751
		8.02238	0.00384611	1.08188
	Nodular	7.14153	0.0070825	1.99225
		7.29644	0.00636141	1.78941
		5.87505	0.0170386	4.79282
		6.37643	0.0120366	3.3858
		6.68854	0.00969501	2.72712

## Sheet: anaminal
ACCN		ΔCt	2^(-ΔCt)	2^(-ΔΔCt)		CAPZA1		ΔCt	2^(-ΔCt)	2^(-ΔΔCt)
	Normal	8.23242	0.00332502	1			Normal	0.255008	0.837982	1
		9.2557	0.0016359	0.491997				0.340611	0.789707	0.942391
		9.06646	0.0018652	0.560959				1.24123	0.423013	0.504799
		8.72547	0.0023625	0.710522				0.646843	0.638676	0.76216
		8.77056	0.00228981	0.688661				0.36682	0.77549	0.925425
	Nx+HP	10.567	0.000659196	0.198253			Nx+HP	-0.110101	1.0793	1.28798
		13.1114	0.000112998	0.0339841				-0.393725	1.31378	1.56779
		10.5867	0.000650279	0.195572				-0.440363	1.35695	1.6193
		9.18965	0.00171254	0.515046				-0.105017	1.07551	1.28345
		9.61803	0.00127258	0.382728				-0.263631	1.2005	1.4326
PCOLCE2		ΔCt	2^(-ΔCt)	2^(-ΔΔCt)		CIDEA		ΔCt	2^(-ΔCt)	2^(-ΔΔCt)
	Normal	5.49236	0.0222144	1			Normal	3.37495	0.0963914	1
		6.32611	0.0124638	0.561069				4.12027	0.0575009	0.596535
		6.08518	0.0147291	0.663043				3.87236	0.0682816	0.708378
		6.24695	0.0131668	0.592715				3.21179	0.107933	1.11974
		5.64349	0.0200051	0.900546				4.14272	0.0566129	0.587323
	Nx+HP	8.92782	0.00205333	0.0924323			Nx+HP	4.44723	0.0458406	0.475568
		9.84793	0.00108512	0.0488475				5.45232	0.0228396	0.236946
		7.85233	0.00432725	0.194795				4.07869	0.0591822	0.613978
		8.51756	0.00272872	0.122836				4.76353	0.0368159	0.381942
		7.844	0.00435232	0.195923				4.27095	0.0517984	0.537376
USP12		ΔCt	2^(-ΔCt)	2^(-ΔΔCt)
	Normal	2.23665	0.212178	1
		2.15864	0.223967	1.05556
		3.35147	0.0979729	0.461748
		2.23608	0.212263	1.0004
		2.04748	0.241906	1.14011
	Nx+HP	1.71296	0.305035	1.43763
		1.56487	0.338007	1.59303
		1.43343	0.370249	1.74499
		1.27429	0.413428	1.94849
		1.45892	0.363766	1.71444
